# Supplementary material for: Turing mechanism underlying a branching model for lung morphogenesis
Source: PLoS One. 2017 Apr 4;12(4):e0174946. doi: 10.1371/journal.pone.0174946 (PMC5380321; doi:10.1371/journal.pone.0174946)
Supplement: S1 Code — Numerical simulations were written in CUDA for GPU implementation. (CU) [file pone.0174946.s001.cu]

#include <cstdio>
#include <cmath>
#include <cstdlib>
#include <cstring>
#include <sys/stat.h>
#include "CImg.h"
#include <unistd.h>
#include <sys/types.h>
#include <fcntl.h>

////////////////////////////////////////
#define MU		    0.16
#define D_H		    0.3
#define RHO_A		0.03

//#define RHO_H	        0.0001
//#define EPSILON  	    1.0
//#define D		        0.008 // 0.0035

#define XLEN	       200//
#define YLEN		   200//

#define D_A		      0.02
#define D_S		      0.06  
#define	C		    0.002
#define NU          0.04   //v
#define GAMMA		0.02 
#define E		    0.1
#define F		    10
#define C_O		0.02  // 0.008   

#define DELTA_X		0.3
#define DELTA_TAU	DELTA_X*DELTA_X*0.4*D_H

#define TSTEP		2000
#define TAU             (TSTEP*250)
/////////////////////////////////////////

using namespace std;
using namespace cimg_library;

float fa[XLEN][YLEN];
float fh[XLEN][YLEN];
float fs[XLEN][YLEN];
float fy[XLEN][YLEN];

float D;
float RHO_H;
float EPSILON;


typedef float ( * mat_t )[YLEN];

__device__ float laplace_2( mat_t A, int i, int j , int L, int R, int Z){
	float t = 0.0f, dx = DELTA_X, dy = (DELTA_X*0.8);
	if ( i > L ) t+= ( A[i-1][j] - A[i][j] )/dx/dx;
	if ( i < R ) t+= ( A[i+1][j] - A[i][j] )/dx/dx;
	if ( j > 0 ) t+= ( A[i][j-1] - A[i][j] )/dy/dy;
	if ( j < Z ) t+= ( A[i][j+1] - A[i][j] )/dy/dy;
	return t;
}
__device__ void equation( float a, float h, float s, float y, float &da,float &dh, float& ds, float& dy, 
                        float D, float RHO_H, float EPSILON)//-------------------change your code here
{
	da = C * a * a * s /h - MU * a + RHO_A * y;
	dh = C * a * a * s - NU * h + RHO_H * y;
	ds = C_O - GAMMA * s - EPSILON * y * s ;
	dy = D * a - E * y + y * y / ( 1 + F * y * y );
}
__global__ void update ( mat_t dad, mat_t dau, mat_t dhd, mat_t dhu, mat_t dsd, mat_t dsu, mat_t dyd, mat_t dyu,int L,int R,int Z, int t, 
                    float D, float RHO_H, float EPSILON) //-------------------change your code here
{
	int i, j;
	i = blockIdx.x * blockDim.x + threadIdx.x;
	j = blockIdx.y * blockDim.y + threadIdx.y;

	if ( i < L || i > R || j < 0 || j > Z ) return; 
	float da,dh,ds,dy;
	equation( dad[i][j], dhd[i][j], dsd[i][j], dyd[i][j], da, dh, ds, dy, D, RHO_H, EPSILON);//-------------------change your code here
	dau[i][j] = dad[i][j] + DELTA_TAU * ( da + D_A * laplace_2( dad, i, j ,L,R,Z) );
	dhu[i][j] = dhd[i][j] + DELTA_TAU * ( dh + D_H * laplace_2( dhd, i, j ,L,R,Z) );
        dsu[i][j] = dsd[i][j] + DELTA_TAU * ( ds + D_S * laplace_2( dsd, i, j ,L,R,Z) );
	dyu[i][j] = dyd[i][j] + DELTA_TAU * dy ;
}


void cout_result ( int n, float ( *dp )[YLEN], const char * type ,int L, int R, int Z, char* dataname, char* bmpsname) {
	float min, max;
	int i, j;
	min = max = dp[L][0];
	for(i=L; i<=R; i++){
		for(j=0; j<=Z; j++){
			if(min>dp[i][j]) min = dp[i][j];
			if(max<dp[i][j]) max = dp[i][j];
		}
	}
        char file1[256],file2[256];
	sprintf ( file1, "%s/%s_%.3d.txt",dataname,type,n);
	sprintf ( file2, "%s/%s_%.3d.bmp",bmpsname,type,n);
	printf ("%s  %.8lf  %.8lf\n\n", type, min, max );
	FILE * f1 = fopen ( file1, "w" );
	float tran_factor = ( max - min ) / 255;
	CImg < unsigned char > img ( XLEN, YLEN );
	unsigned char* c = new unsigned char[XLEN*YLEN];
	//CImg < unsigned char > img ( XLEN, YLEN, 1,3 );
        for( i = 0; i < XLEN; ++i ) {
                for ( j = 0; j < YLEN; ++j ) 
		{
			img ( i, j ) = 0;
			if( i>=L && i<=R && j<=Z ){
				c[i*YLEN+j] = ( dp[i][j] - min ) / tran_factor;
                                              //>100?255:0; 
				img ( i , j ) = c[i*YLEN+j];//>100?255:0;
			}
        }
	}
	fwrite ( dp , sizeof ( float ), XLEN*YLEN, f1 );
	fclose(f1);
    img.save_bmp ( file2 );
	delete[] c;
}
int main( int argc, char const *argv[] ){
	cudaSetDevice( 1 );
	char dataname[20],bmpname[20];
        D = 0.008;
    EPSILON=1.0;
    RHO_H=0.0001;
    char file[25];
    mkdir(file,S_IRWXU | S_IRWXG | S_IROTH | S_IXOTH);
    //int fistT, lastT;
  
    
     char file1[25];
    sprintf(file1,"%s/%f",file,EPSILON);
    mkdir(file1,S_IRWXU | S_IRWXG | S_IROTH | S_IXOTH);
        // RHO_H = 0.0001;
	//mkdir("data",S_IRWXU | S_IRWXG | S_IROTH | S_IXOTH);
	sprintf(dataname,"%s/data",file1);
	mkdir(dataname,S_IRWXU | S_IRWXG | S_IROTH | S_IXOTH);
	//mkdir("bmps",S_IRWXU | S_IRWXG | S_IROTH | S_IXOTH);
	sprintf (bmpname, "%s/bmps",file1);
	mkdir(bmpname,S_IRWXU | S_IRWXG | S_IROTH | S_IXOTH);
					int memsize = XLEN * YLEN * sizeof ( float ) ;

					float ( * a )[YLEN] = fa;    
					float ( * h )[YLEN] = fh;    
					float ( * s )[YLEN] = fs;    
					float ( * y )[YLEN] = fy;    
	
					float ( * dad )[YLEN];       cudaMalloc ( ( void ** )&dad, memsize );
					float ( * dau )[YLEN];       cudaMalloc ( ( void ** )&dau, memsize );
			float ( * dhd )[YLEN];       cudaMalloc ( ( void ** )&dhd, memsize );
					float ( * dhu )[YLEN];       cudaMalloc ( ( void ** )&dhu, memsize );
					float ( * dsd )[YLEN];       cudaMalloc ( ( void ** )&dsd, memsize );
					float ( * dsu )[YLEN];       cudaMalloc ( ( void ** )&dsu, memsize );
					float ( * dyd )[YLEN];       cudaMalloc ( ( void ** )&dyd, memsize );
					float ( * dyu )[YLEN];       cudaMalloc ( ( void ** )&dyu, memsize );
	
					int i,j;
					for(i=0; i<XLEN; i++){
						for(j=0; j<YLEN; j++){
							a[i][j] = h[i][j] = y[i][j] =0.00001f;
							s[i][j] = 1.0f;
							if(i<=XLEN/2+1 && i>=XLEN/2-1 && j>=12 && j<=12+8){
								a[i][j] = 2.0f; h[i][j] = 0.002f; y[i][j] = 1.0f;
							}
						}
					}
					cudaMemcpy  ( dad, a, memsize, cudaMemcpyHostToDevice );
					cudaMemcpy  ( dhd, h, memsize, cudaMemcpyHostToDevice );
					cudaMemcpy  ( dsd, s, memsize, cudaMemcpyHostToDevice );
					cudaMemcpy  ( dyd, y, memsize, cudaMemcpyHostToDevice );
					cudaMemcpy  ( dau, a, memsize, cudaMemcpyHostToDevice );
					cudaMemcpy  ( dhu, h, memsize, cudaMemcpyHostToDevice );
					cudaMemcpy  ( dsu, s, memsize, cudaMemcpyHostToDevice );
					cudaMemcpy  ( dyu, y, memsize, cudaMemcpyHostToDevice );
				#define BLOCK_SIZE_X    2
				#define BLOCK_SIZE_Y    32
					dim3 dimBlock ( 2, 32 );
					dim3 dimGrid  ( ( XLEN + BLOCK_SIZE_X - 1 ) / BLOCK_SIZE_X, ( YLEN + BLOCK_SIZE_Y - 1 ) / BLOCK_SIZE_Y );

				#define X0              10
				#define Y0              201					
					int L = 0, R = XLEN-1, Z = YLEN-1;
					for ( int t = 0; t <= TAU; ++t ){
						update <<< dimGrid, dimBlock >>> ( dad, dau, dhd, dhu, dsd, dsu, dyd, dyu,L,R,Z,t, D,RHO_H,EPSILON);
						float ( * tmp )[YLEN];
						tmp = dad; dad = dau; dau = tmp;
						tmp = dhd; dhd = dhu; dhu = tmp;
						tmp = dsd; dsd = dsu; dsu = tmp;
						tmp = dyd; dyd = dyu; dyu = tmp;		
	if ( t % 2000 ) continue;

  // if (t<fistT) continue; 
// else if(t>lastT) break;

						
// printf("******************PIC %d **********************\n",t/200);
					
						cudaMemcpy  ( a, dad, XLEN * YLEN * sizeof ( float ), cudaMemcpyDeviceToHost );
						cout_result ( t, a, "a" ,L,R,Z,dataname, bmpname); 
						cudaMemcpy  ( h, dhd, XLEN * YLEN * sizeof ( float ), cudaMemcpyDeviceToHost );
						cout_result ( t, h, "h" ,L,R,Z,dataname,bmpname); 
						cudaMemcpy  ( y, dyd, XLEN * YLEN * sizeof ( float ), cudaMemcpyDeviceToHost );
						cout_result ( t, y, "y" ,L,R,Z, dataname, bmpname);
						cudaMemcpy  ( s, dsd, XLEN * YLEN * sizeof ( float ), cudaMemcpyDeviceToHost );
						cout_result ( t, s, "s" ,L,R,Z,dataname,bmpname); 
					}
					cudaFree ( dad   );
					cudaFree ( dau   );
					cudaFree ( dhd   );
					cudaFree ( dhu   );
					cudaFree ( dsd   );
					cudaFree ( dsu   );
					cudaFree ( dyd   );
	    			cudaFree ( dyu   );
   

	return 0;
}
