# Supplementary material for: Turing mechanism underlying a branching model for lung morphogenesis
Source: PLoS One. 2017 Apr 4;12(4):e0174946. doi: 10.1371/journal.pone.0174946 (PMC5380321; doi:10.1371/journal.pone.0174946)
Supplement: S2 Code — Numerical simulations were written in CUDA for GPU implementation. (CU) [file pone.0174946.s002.cu]

#include <cstdio>
#include <cmath>
#include <cstdlib>
#include <cstring>
#include <sys/stat.h>
#include "CImg.h"
#include <unistd.h>
#include <sys/types.h>
#include <fcntl.h>
#include <ctime>
////////////////////////////////////////
#define MU		    0.16
#define D_H		    0.3
#define RHO_A		    0.03

//#define RHO_H	        0.0001
//#define EPSILON  	    1.0
//#define D		        0.008 // 0.0035

#define XLEN	       200//
#define YLEN		   200//

#define D_A		      0.02
  
#define	C		    0.002
#define NU          0.04   //v

#define DELTA_X		0.3
#define DELTA_TAU	DELTA_X*DELTA_X*0.4*D_H

#define TSTEP		2000
#define TAU             (TSTEP*200)
/////////////////////////////////////////

using namespace std;
using namespace cimg_library;

float fa[XLEN][YLEN];
float fh[XLEN][YLEN];


float RHO_H;
float s;
float y;

typedef float ( * mat_t )[YLEN];

__device__ float laplace_2( mat_t A, int i, int j)
{
	float t = 0.0f, dx = DELTA_X, dy = (DELTA_X);
	//if ( i > 0 ) t+= ( A[i-1][j] - A[i][j] )/dx/dx;
	//if ( i < XLEN-1 ) t+= ( A[i+1][j] - A[i][j] )/dx/dx;
	//if ( j > 0 ) t+= ( A[i][j-1] - A[i][j] )/dy/dy;
	//if ( j < YLEN-1 ) t+= ( A[i][j+1] - A[i][j] )/dy/dy;
    t = ( A[i-1][j] - 2*A[i][j] + A[i+1][j] )/dx/dx + ( A[i][j-1] - 2*A[i][j] + A[i][j+1] )/dy/dy;
	return t;
}
__device__ void equation( float a, float h, float &da,float &dh, 
                          float RHO_H, float s, float y)
{
	da = C * a * a * s /h - MU * a + RHO_A * y;
	dh = C * a * a * s - NU * h + RHO_H * y;
      //	ds = C_O - GAMMA * s - EPSILON * y * s ;
      //	dy = D * a - E * y + y * y / ( 1 + F * y * y );
}
__global__ void update ( mat_t dad, mat_t dau, mat_t dhd, mat_t dhu,
                         int t, float RHO_H, float s, float y) 
{
	int i, j;
	i = blockIdx.x * blockDim.x + threadIdx.x;
	j = blockIdx.y * blockDim.y + threadIdx.y;

	if ( i <= 0 || i >= XLEN-1 || j <= 0 || j >= YLEN-1 ) return; 
	float da, dh;
	equation( dad[i][j], dhd[i][j], da, dh, RHO_H, s, y);

dau[i][j] = dad[i][j] + DELTA_TAU * ( da + D_A * laplace_2( dad, i, j) );
dhu[i][j] = dhd[i][j] + DELTA_TAU * ( dh + D_H * laplace_2( dhd, i, j) );

	__syncthreads ( );

// periodic boundary
if ( i == 1 && j == 1 ) {
        dau[XLEN-1][1] = dau[1][YLEN-1] = dau[XLEN-1][YLEN-1] = dau[1][1];
        dhu[XLEN-1][1] = dhu[1][YLEN-1] = dhu[XLEN-1][YLEN-1] = dhu[1][1];
    }
    else if ( i == 1 && j == YLEN - 2 ) {
        dau[1][0] = dau[XLEN-1][0] = dau[XLEN-1][YLEN-2] = dau[1][YLEN-2];
	dhu[1][0] = dhu[XLEN-1][0] = dhu[XLEN-1][YLEN-2] = dhu[1][YLEN-2];
	} 
    else if ( i == XLEN - 2 && j == 1 ) {
        dau[0][1] = dau[0][YLEN-1] = dau[XLEN-2][YLEN-1] = dau[XLEN-2][1];
	dhu[0][1] = dhu[0][YLEN-1] = dhu[XLEN-2][YLEN-1] = dhu[XLEN-2][1];
	} 
    else if ( i == XLEN - 2 && j == YLEN - 2 ) {
        dau[0][0] = dau[0][YLEN-2] = dau[XLEN-2][0] = dau[XLEN-2][YLEN-2];
	dhu[0][0] = dhu[0][YLEN-2] = dhu[XLEN-2][0] = dhu[XLEN-2][YLEN-2];
	} 
    else if ( i == 1 ) {
        dau[XLEN-1][j] = dau[1][j];
	dhu[XLEN-1][j] = dhu[1][j];
	} 
    else if ( j == 1 ) {
        dau[i][YLEN-1] = dau[i][1];
	dhu[i][YLEN-1] = dhu[i][1];
	} 
    else if ( i == XLEN - 2 ) {
        dau[0][j] = dau[XLEN-2][j];
	dhu[0][j] = dhu[XLEN-2][j];
	} 
    else if ( j == YLEN - 2 ) {
        dau[i][0] = dau[i][YLEN-2];
	dhu[i][0] = dhu[i][YLEN-2];
	}  
}

void cout_result ( int n, float ( *dp )[YLEN], const char * type, char* dataname, char* bmpsname) {
	float min, max;
	int i, j;
	min = max = dp[0][0];
	for(i=0; i<=XLEN-1; i++){
		for(j=0; j<=YLEN-1; j++){
			if(min>dp[i][j]) min = dp[i][j];
			if(max<dp[i][j]) max = dp[i][j];
		}
	}
        char file1[256],file2[256];
	sprintf ( file1, "%s/%s_%.3d.txt",dataname,type,n);
	sprintf ( file2, "%s/%s_%.3d.bmp",bmpsname,type,n);
	printf ("%s  %.8lf  %.8lf\n\n", type, min, max );
	FILE * f1 = fopen ( file1, "w" );
	float tran_factor = ( max - min ) / 255;
	CImg < unsigned char > img ( XLEN, YLEN );
	unsigned char* c = new unsigned char[XLEN*YLEN];
	//CImg < unsigned char > img ( XLEN, YLEN, 1,3 );
        for( i = 0; i < XLEN; ++i ) {
                for ( j = 0; j < YLEN; ++j ) 
		{
			img ( i, j ) = 0;
			if( i>=0 && i<=XLEN-1 && j<=YLEN-1 ){
				c[i*YLEN+j] = ( dp[i][j] - min ) / tran_factor;
                                              //>100?255:0; 
				img ( i , j ) = c[i*YLEN+j];
			}
        	}
	}
	fwrite ( dp , sizeof ( float ), XLEN*YLEN, f1 );
	fclose(f1);
        img.save_bmp ( file2 );
	delete[] c;
}
int main( int argc, char const *argv[] ){
	cudaSetDevice( 1 );
   FILE* TD = fopen("T.txt","r");
   char dataname[20],bmpname[20];
   RHO_H=0.00007; 
   for(int l=1; l<=30; l++){
   
        float ta,th;
     fscanf(TD,"%f %f %f %f\n",&ta,&th,&s,&y);
    // if(l%2)continue;
     if (l%2) continue;
     //printf("%f %f %f %f\n",ta,th,s,y);
    //ta=1.424944; th=0.010296; s=0.701248; y=0.661422;
     //ta=1.5; th=0.005; s=0.731116; y=0.531947;
    //  float s1=0.3138, y1=0.167;
      // 	sprintf(dataname,"BMP/data%d",l);
      //	mkdir(dataname,S_IRWXU | S_IRWXG | S_IROTH | S_IXOTH);

      //if (l!=1&&(l%2)) continue;
	sprintf (bmpname, "BMP/bmps%d",l);
	mkdir(bmpname,S_IRWXU | S_IRWXG | S_IROTH | S_IXOTH);
	sprintf (dataname, "BMP/data%d",l);
	mkdir(dataname,S_IRWXU | S_IRWXG | S_IROTH | S_IXOTH);	
        int memsize = XLEN * YLEN * sizeof ( float ) ;

					float ( * a )[YLEN] = fa;    
					float ( * h )[YLEN] = fh;    
					//float ( * s )[YLEN] = fs;    
					//float ( * y )[YLEN] = fy;    
	
	float ( * dad )[YLEN];       cudaMalloc ( ( void ** )&dad, memsize );
	float ( * dau )[YLEN];       cudaMalloc ( ( void ** )&dau, memsize );
	float ( * dhd )[YLEN];       cudaMalloc ( ( void ** )&dhd, memsize );
	float ( * dhu )[YLEN];       cudaMalloc ( ( void ** )&dhu, memsize );

                float rand_a;
                float rand_h;
               
		int i,j;
		for(i=0; i<XLEN; i++){
		    for(j=0; j<YLEN; j++){
                        rand_a = (float)drand48();
                        rand_h = (float)drand48();
                      
	               a[i][j] = ta*(1.0+0.04*rand_a-0.02);
                   h[i][j] = th*(1.0+0.04*rand_h-0.02);
		    
		    }
		}
           fclose(f);

	cudaMemcpy  ( dad, a, memsize, cudaMemcpyHostToDevice );
	cudaMemcpy  ( dhd, h, memsize, cudaMemcpyHostToDevice );
				
	cudaMemcpy  ( dau, a, memsize, cudaMemcpyHostToDevice );
	cudaMemcpy  ( dhu, h, memsize, cudaMemcpyHostToDevice );

				#define BLOCK_SIZE_X    2
				#define BLOCK_SIZE_Y    32

		dim3 dimBlock ( 2, 32 );
		dim3 dimGrid  ( ( XLEN + BLOCK_SIZE_X - 1 ) / BLOCK_SIZE_X, ( YLEN + BLOCK_SIZE_Y - 1 ) / BLOCK_SIZE_Y );

		for ( int t = 0; t <= TAU; ++t ){
//if (t<55*TSTEP)
   update <<< dimGrid, dimBlock >>> ( dad, dau, dhd, dhu, t, RHO_H, s, y);
//else
  //update <<< dimGrid, dimBlock >>> ( dad, dau, dhd, dhu, t, RHO_H, s1, y1);
			float ( * tmp )[YLEN];
			tmp = dad; dad = dau; dau = tmp;
			tmp = dhd; dhd = dhu; dhu = tmp;
					
			if ( t % TSTEP ) continue;

						//if( t % ( TSTEP/2 ) == 0 )

	printf("******************PIC %d **********************\n",t /TSTEP);
 cudaMemcpy  ( a, dad, XLEN * YLEN * sizeof ( float ), cudaMemcpyDeviceToHost );
 cout_result ( t/TSTEP, a, "a", dataname, bmpname); 
 cudaMemcpy  ( h, dhd, XLEN * YLEN * sizeof ( float ), cudaMemcpyDeviceToHost );
 cout_result ( t/TSTEP, h, "h", dataname, bmpname); 
					
      }
					cudaFree ( dad   );
					cudaFree ( dau   );
					cudaFree ( dhd   );
					cudaFree ( dhu   );
			
   } fclose(TD);
	return 0;
}
